# Supplementary material for: A Simple Stochastic Reaction Model for Heterogeneous Polymerizations
Source: Polymers (Basel). 2022 Aug 11;14(16):3269. doi: 10.3390/polym14163269 (PMC9414839; doi:10.3390/polym14163269)
Supplement: Supplementary file 1 [file polymers-14-03269-s001.zip]

Archive with 1 entries (1 files):
- polymers-1840227-supplementary.pdf
